# Supplementary material for: Interferons Are Pro-Inflammatory Cytokines in Sheared-Stressed Human Aortic Valve Endothelial Cells
Source: Int J Mol Sci. 2021 Sep 30;22(19):10605. doi: 10.3390/ijms221910605 (PMC8508640; doi:10.3390/ijms221910605)
Supplement: Supplementary file 1 [file ijms-22-10605-s001.zip]

Archive with 1 entries (1 files):
- ijms-1346443-supplementary.pdf
